# Supplementary material for: The phylogeography of Myotis bat-associated rabies viruses across Canada
Source: PLoS Negl Trop Dis. 2017 May 19;11(5):e0005541. doi: 10.1371/journal.pntd.0005541 (PMC5453604; doi:10.1371/journal.pntd.0005541)
Supplement: S1 Table — (XLS) [file pntd.0005541.s002.xls]

## Sheet: S1 Table
S1 Table. Listing of the 165 Canadian bat specimens examined in this study.
Sample designation	Date of sample collection	Year	Species - Morphology	Barcoded species	RABV group	MYCAN sub-group	MYCAN VARIANT	Location of sample recovery	Province	NCBI Accession - COI gene	NCBI Accession - RABV N gene
89AB1468	1989-07-11	1989	LBB	LBB	BB3 TYPE			EDMONTON	AB	KY203188	KY203040
89BC1780	1989-08-10	1989	LEB	N/A	BB1 TYPE			LANGLEY	BC	N/D	AF352650
90AB1583	1990-07-11	1990	LBB	LLB	BB3 TYPE*			LETHBRIDGE	AB	KY203189	KY203187
90AB1903	1990-08-03	1990	LBB	N/A	SH TYPE			COALDALE	AB	N/D	KY203041
90AB2465	1990-09-20	1990	LBB	N/A	SH TYPE			CALGARY	AB	N/D	AF352641
91BC1714	1991-08-14	1991	YUB	YUB	MYCAN	MYO I	YU	KAMLOOPS	BC	KY203190	AF352652
91BC2029	1991-09-14	1991	KEB	LEB	MYCAN	MYO I	LE-2	FRUITVALE	BC	KY203191	AF352651
92BC0415	1992-03-19	1992	LBB	N/A	MYCAN	MYO I	CL	BURNABY	BC	N/D	AF351839
92BC1872	1992-08-15	1992	LBB	N/A	SH TYPE			100 MILE HOUSE	BC	N/D	AF351834
92BC1947	1992-08-21	1992	LEB	N/A	MYCAN	MYO I	LE-1	PENTICTON	BC	N/D	AF351835
92BC2520	1992-10-15	1992	CLB	CLB	MYCAN	MYO I	CL	KASLO	BC	KY203192	AF351836
93PE9722	1993-12-06	1992	RED FOX	N/D	MYCAN	MYO II	NL-EAST	WELLINGTON	PE	N/D	AF351851
93BC2012	1993-08-24	1993	KEB	LEB	MYCAN	MYO II	MY-WEST2	MCLEESE LAKE	BC	KY203193	KY203042
93BC2391	1993-09-22	1993	CLB	CLB	MYCAN	MYO I	CL	LANTZVILLE	BC	KY203194	AF352649
93BC2414	1993-09-24	1993	LBB	LBB	MYCAN	MYO I	CL	CAMPBELL RIVER	BC	KY203195	AF352643
93ON5798	1993-08-05	1993	Bat (BBB?)	N/A	BB2 TYPE			SHANNONVILLE	ON	N/D	KY203043
94AB0680	1994-05-09	1994	BAT	BBB	BB5 TYPE			ECKVILLE	AB	KY203196	KY203044
94BC1295	1994-07-22	1994	NLB	LEB	MYCAN	MYO I	LE-1	VERNON	BC	KY203197	KY203045
94MB1222	1994-07-15	1994	LBB	LBB	SH TYPE			WASAGAMING	MB	KY203198	AF352642
94NS4887	1994-08-05	1994	LBB	N/A	MYCAN	MYO II	NL-EAST	NINE MILE RIVER	NS	N/D	AF351838
94ON1437	1994-08-09	1994	LBB	SHB	SH TYPE			STRATTON	ON	KY203199	KY203046
95BC1017	1995-07-22	1995	YUB	LBB	BB4 TYPE			VERNON	BC	KY203200	KY203047
95MB1281	1995-08-25	1995	LBB	SHB	SH TYPE			BALMORAL	MB	KY203201	KY203048
95NB3907	1995-08-04	1995	LBB	LBB	BB2 TYPE			FREDERICTON	NB	KY203202	AF352645
95SK1274	1995-08-24	1995	LEB	NLB	MYCAN	MYO II	MY-CENTRAL	PORCUPINE PLAIN	SK	KY203203	KY203049
95SK1322	1995-08-29	1995	BAT	SHB	SH TYPE			Martensville	SK	KY203204	KY203050
96BC1737	1996-10-22	1996	LBB	CLB	MYCAN	MYO I	CL	MERVILLE	BC	KY203205	KY203051
96ON3694	1996-08-09	1996	NLB	NLB	MYCAN	MYO II	NL-EAST	ORLEANS	ON	KY203206	AF352653
97AB1317	1997-08-28	1997	LBB	LBB	MYCAN	MYO II	MY-WEST1	MEDICINE HAT	AB	KY203207	KY203052
97BC1234	1997-08-21	1997	LEB	LEB	MYCAN	MYO I	LE-1	VERNON	BC	KY203208	KY203053
97BC1309	1997-08-28	1997	FRB	LEB	MYCAN	MYO I	LE-1	KELOWNA	BC	KY203209	KY203054
97NB9103	1997-10-27	1997	NLB	N/A	MYCAN	MYO II	NL-EAST	HARVEY STATION	NB	N/D	AF352654
98BC0885	1998-06-15	1998	LEB	LEB	MYCAN	MYO I	LE-1	VERNON	BC	KY203210	KY203055
98BC1632	1998-08-28	1998	LEB	LEB	MYCAN	MYO I	LE-1	VERNON	BC	KY203211	KY203056
98BC1797	1998-09-16	1998	LEB	LEB	MYCAN	MYO I	LE-2	CRANBROOK	BC	KY203212	KY203057
98ON2117	1998-11-09	1998	DOG	N/D	MYCAN	MYO II	MY-CENTRAL	THUNDER BAY	ON	N/D	AF351848
99BC0631	1999-05-21	1999	LBB	YUB	MYCAN	MYO I	LE-1	VERNON	BC	KY203213	KY203058
99BC1301	1999-08-04	1999	LEB	LEB	MYCAN	MYO I	LE-2	CRANBROOK	BC	KY203214	KY203059
99BC1631	1999-09-02	1999	LBB	LEB	MYCAN	MYO I	LE-1	VERNON	BC	KY203215	KY203060
99SK1803	1999-09-21	1999	BAT	SHB	SH TYPE			SASKATOON	SK	KY203216	KY203061
00BC1396	2000-07-20	2000	LEB	LEB	MYCAN	MYO I	LE-1	VERNON	BC	KY203217	KY203062
00BC1855	2000-09-02	2000	YUB	LEB	BB1 TYPE			MISSION	BC	KY203218	KY203063
00BC1948	2000-09-20	2000	LEB	LEB	MYCAN	MYO I	LE-1	OKANAGAN FALLS	BC	KY203219	KY203064
00BC2103	2000-10-17	2000	YUB	YUB	MYCAN	MYO I	YU	KINGCOME INLET	BC	KY203220	KY203065
00NS4136	2000-08-29	2000	NLB	NLB	MYCAN	MYO II	NL-EAST	KENTVILLE	NS	KY203221	KY203066
01BC1239	2001-08-03	2001	KEB	LBB	MYCAN	MYO I	YU	COURTENAY	BC	KY203222	KY203067
01BC1373	2001-08-22	2001	LEB	KEB	MYCAN	MYO I	KE	VICTORIA	BC	KY203223	KY203068
01NB9133	2001-08-22	2001	LBB	NLB	MYCAN	MYO II	NL-EAST	MADAWASKA COUNTY	NB	KY203224	KY203069
01ON10318	2001-09-13	2001	LBB	SHB	SH TYPE			WYOMING	ON	KY203225	KY203070
01ON6956	2001-06-26	2001	LBB	BBB	BB5 TYPE			KINGSTON	ON	KY203226	KY203071
01ON9223	2001-08-23	2001	LBB	N/A	MYCAN	MYO II	LB-EAST	BARRIE	ON	N/D	KY203072
02AB1626	2002-10-24	2002	LBB	SHB	SH TYPE			CALGARY	AB	KY203227	KY203073
02BC0604	2002-06-17	2002	CLB	CLB	MYCAN	MYO II	MY-WEST1	OLIVER	BC	HM486597	KY203074
02BC0687	2002-06-28	2002	LEB	LEB	MYCAN	MYO I	LE-1	DELTA	BC	KY203228	KY203075
02BC1048	2002-08-15	2002	YUB	YUB	MYCAN	MYO I	YU	SARDIS	BC	KY203229	KY203076
02BC1055	2002-08-15	2002	LEB	LEB	MYCAN	MYO I	LE-1	SORRENTO	BC	HM486579	KY203077
02BC1354	2002-09-11	2002	LEB	KEB	MYCAN	MYO I	KE	MAPLE RIDGE	BC	KY203230	KY203078
02ON7141	2002-10-04	2002	NLB	NLB	MYCAN	MYO II	NL-EAST	SHANTY BAY	ON	KY203231	KY203079
02QC5465	2002-08-16	2002	LBB	NLB	MYCAN	MYO II	NL-EAST	SAINTE-MARIE	QC	KY203232	KY203080
03AB1259	2003-09-05	2003	BAT	BBB	BB5 TYPE			ST. PAUL	AB	KY203233	KY203081
03BC0671	2003-07-03	2003	LEB	KEB	MYCAN	MYO I	KE	NORTH COWICHAN	BC	KY203234	KY203082
03BC0692	2003-07-07	2003	LLB	LLB	LL			INVERMERE	BC	KY203235	KY203083
03BC0798	2003-07-25	2003	LEB	LEB	MYCAN	MYO I	LE-1	100 MILE HOUSE	BC	HM486578	KY203084
03BC0847	2003-07-28	2003	LLB	LLB	LL			FALKLAND	BC	KY203236	KY203085
03BC1069	2003-03-04	2003	HUMAN	N/D	MYCAN	MYO I	CL	VANCOUVER	BC	N/D	KY203086
03BC1088	2003-08-21	2003	LEB	LEB	MYCAN	MYO I	LE-1	KELOWNA	BC	HM486580	KY203087
03BC1435	2003-10-20	2003	CLB	CLB	MYCAN	MYO I	CL	WESTBANK	BC	HM486607	KY203088
03NB5753	2003-07-17	2003	LBB	LBB	MYCAN	MYO II	NL-EAST	JUNIPER	NB	KY203237	KY203089
03ON1864	2003-03-21	2003	LBB	BBB	BB5 TYPE			GUELPH	ON	KY203238	KY203090
03ON8135	2003-09-17	2003	LBB	ESB	MYCAN	MYO II	NL-EAST	BURLINGTON	ON	KY203239	KY203091
03ON9437	2003-11-13	2003	LBB	BBB	BB5 TYPE			GUELPH	ON	KY203240	KY203092
03QC5215	2003-06-27	2003	LBB	LBB	MYCAN	MYO II	NL-EAST	SAINT-LUDGER-DE-BEAUCE	QC	KY203241	KY203093
03QC8709	2003-10-14	2003	NLB	N/A	MYCAN	MYO II	NL-EAST	SAINT-ÉPHREM-DE-BEAUCE	QC	N/D	KY203094
04BC1219	2004-09-20	2004	leb	LEB	MYCAN	MYO II	MY-WEST2	FOREST GROVE	BC	KY203242	KY203095
04NL7456	2004-09-20	2004	LBB	LBB	MYCAN	MYO II	MY-EAST	CARTWRIGHT	NL	KY203243	KY203096
04ON1384	2004-10-20	2004	NLB	NLB	MYCAN	MYO II	MY-CENTRAL	THUNDER BAY	ON	KY203244	KY203097
04ON4908	2004-06-30	2004	LBB	LBB	MYCAN	MYO II	LB-EAST	COURTICE	ON	KY203245	KY203098
04ON7188	2004-09-08	2004	LBB	LBB	MYCAN	MYO II	LB-EAST	MISSISSAUGA	ON	KY203246	KY203099
05BC0708	2005-07-14	2005	CLB	CLB	MYCAN	MYO I	CL	BRACKENDALE	BC	KY203247	KY203100
05BC0713	2005-07-15	2005	WSB	CLB	MYCAN	MYO I	CL	KELOWNA	BC	KY203248	KY203101
05BC0950	2005-08-16	2005	LLB	LLB	SH TYPE			HOPE	BC	KY203249	KY203102
05BC0983	2005-08-24	2005	LEB	CLB	MYCAN	MYO I	LE-1	SUMMERLAND	BC	KY203250	KY203103
05BC0984	2005-08-24	2005	LEB	LEB	MYCAN	MYO I	LE-1	PENTICTON	BC	KY203251	KY203104
05BC1062	2005-09-01	2005	LEB	LEB	MYCAN	MYO I	LE-1	CRESTON	BC	KY203252	KY203105
05BC1063	2005-09-01	2005	YUB	CLB	MYCAN	MYO II	MY-WEST1	KEREMEOS	BC	KY203253	KY203106
05ON2859	2005-07-07	2005	LBB	SHB	SH TYPE			LINDSAY	ON	KY203254	KY203107
05QC3806	2005-08-11	2005	LBB	LBB	MYCAN	MYO II	NL-EAST	SHERBROOKE	QC	KY203255	KY203108
06AB1137	2006-09-28	2006	CAT	N/D	MYCAN	MYO II	MY-CENTRAL	RED DEER	AB	N/D	KY203109
06BC0652	2006-07-07	2006	CLB	CLB	MYCAN	MYO I	CL	KELOWNA	BC	KY203256	KY203110
06BC0750	2006-07-25	2006	LEB	KEB	MYCAN	MYO I	CL	PORT COQUITLAM	BC	KY203257	KY203111
06BC0997	2006-08-30	2006	LBB	LBB	MYCAN	MYO I	YU	COQUITLAM	BC	KY203258	KY203112
06BC1209	2006-10-17	2006	CLB	CLB	MYCAN	MYO I	CL	COOMBS	BC	KY203259	KY203113
06ON0035	2006-01-04	2006	LBB	ESB	RE TYPE			GUELPH	ON	KY203260	KY203114
06ON2663	2006-07-05	2006	LBB	LBB	MYCAN	MYO II	LB-EAST	BUCKHORN	ON	KY203261	KY203115
06ON2973	2006-07-18	2006	LBB	LBB	MYCAN	MYO II	LB-EAST	SAUBLE BEACH	ON	KY203262	KY203116
06ON3971	2006-08-10	2006	LBB	LBB	MYCAN	MYO II	LB-EAST	WIARTON	ON	KY203263	KY203117
06ON4285	2006-08-18	2006	LBB	LBB	MYCAN	MYO II	LB-EAST	FOOTES BAY	ON	KY203264	KY203118
06ON5181	2006-09-22	2006	LBB	N/A	MYCAN	MYO II	NL-EAST	WELLINGTON	ON	N/D	KY203119
07BC0330	2007-04-25	2007	CLB	CLB	MYCAN	MYO I	CL	VICTORIA	BC	KY203265	KY203120
07BC0711	2007-07-17	2007	YUB	YUB	MYCAN	MYO I	YU	ANMORE	BC	KY203266	KY203121
07BC0843	2007-08-02	2007	LEB	LEB	MYCAN	MYO I	LE-1	LANGLEY	BC	KY203267	KY203122
07BC0993	2007-08-26	2007	LEB	KEB	MYCAN	MYO I	LE-1	CHILLIWACK	BC	KY203268	KY203123
07BC1002	2007-08-28	2007	YUB	YUB	MYCAN	MYO I	YU	COURTENAY	BC	KY203269	KY203124
07BC1028	2007-08-29	2007	LEB	KEB	MYCAN	MYO I	CL	GIBSONS	BC	KY203270	KY203125
07BC1071	2007-09-05	2007	YUB	YUB	MYCAN	MYO I	YU	CORTES ISLAND	BC	KY203271	KY203126
07BC1118	2007-09-11	2007	LEB	KEB	MYCAN	MYO I	LE-1	HARRISON HOT SPRINGS	BC	KY203272	KY203127
07ON2856	2007-06-19	2007	LBB	LBB	HR TYPE			MILLBROOK	ON	KY203273	KY203128
07ON2988	2007-06-26	2007	LBB	LBB	MYCAN	MYO II	LB-EAST	RAMARA	ON	KY203274	KY203129
07ON3514	2007-07-20	2007	LBB	LBB	MYCAN	MYO II	LB-EAST	ESPANOLA	ON	KY203275	KY203130
07ON4666	2007-08-15	2007	LBB	LBB	MYCAN	MYO II	LB-EAST	ELLIOT LAKE	ON	KY203276	KY203131
07ON5656	2007-09-19	2007	LBB	LBB	MYCAN	MYO II	LB-EAST	TOBERMORY	ON	KY203277	KY203132
07QC4705	2007-08-16	2007	LBB	NLB	MYCAN	MYO II	NL-EAST	BEAUX-RIVAGES	QC	KY203278	KY203133
08BC0743	2008-07-15	2008	LBB	LBB	MYCAN	MYO I	YU	NANAIMO	BC	KY203279	KY203134
08BC0783	2008-07-22	2008	LBB	LLB	MYCAN	MYO I	LE-1	NANAIMO	BC	KY203280	KY203135
08BC0971	2008-08-20	2008	CLB	CLB	MYCAN	MYO I	CL	SOOKE	BC	KY203281	KY203136
08BC1005	2008-08-26	2008	YUB	CLB	MYCAN	MYO I	CL	MUDGE ISLAND	BC	KY203282	KY203137
08BC1091	2008-09-04	2008	YUB	CLB	MYCAN	MYO I	CL	EAST SOOKE	BC	KY203283	KY203138
08BC1182	2008-09-10	2008	LEB	LEB	MYCAN	MYO I	LE-1	KEREMEOS	BC	KY203284	KY203139
08ON4543	2008-09-05	2008	LBB	LBB	MYCAN	MYO II	LB-EAST	KINGSTON	ON	KY203285	KY203140
09AB0848	2009-09-11	2009	BAT	SHB	SH TYPE			CARSTAIRS	AB	KY203286	KY203141
09BC0504	2009-07-03	2009	YUB	YUB	MYCAN	MYO I	YU	LANGLEY	BC	KY203287	KY203142
09BC0661	2009-08-07	2009	LEB	LEB	MYCAN	MYO I	LE-2*	MERRITT	BC	KY203288	KY203143
09ON3049	2009-08-25	2009	LBB	LBB	MYCAN	MYO II	LB-EAST	SAUBLE BEACH	ON	KY203289	KY203144
09PE3479	2009-09-22	2009	NLB	NLB	MYCAN	MYO II	NL-EAST	CHARLOTTETOWN	PE	KY203290	KY203145
10AB0601	2010-07-19	2010	LBB	BBB	BB5 TYPE			Edmonton	AB	KY203291	KY203146
10BC0420	2010-06-22	2010	YUB	YUB	MYCAN	MYO I	YU	Abbotsford	BC	KY203292	KY203147
10BC0916	2010-09-16	2010	LBB	LBB	MYCAN	MYO I	YU	Thetis Island	BC	KY203293	KY203148
10BC0939	2010-09-23	2010	WEB	WEB	MYCAN	MYO I	KE	PORT ALBERNI	BC	KY203294	KY203149
10BC1102	2010-10-26	2010	CLB	CLB	MYCAN	MYO I	CL	Garibaldi Highlands	BC	KY203295	KY203150
10NS2054	2010-07-30	2010	LBB	NLB	MYCAN	MYO II	NL-EAST	STEWIACKE	NS	KY203296	KY203151
10ON0623	2010-07-22	2010	BAT	SHB	SH TYPE			Shebandowan	ON	KY203297	KY203152
10ON1033	2010-05-18	2010	LBB	LBB	MYCAN	MYO II	LB-EAST	WATERFORD	ON	KY203298	KY203153
10ON2237	2010-08-10	2010	LBB	LBB	MYCAN	MYO II	LB-EAST	WASHAGO	ON	KY203299	KY203154
11BC0359	2011-06-14	2011	YUB	YUB	MYCAN	MYO I	CL	DUNCAN	BC	KY203300	KY203155
11BC0626	2011-08-14	2011	LEB	LEB	MYCAN	MYO I	LE-2	OLIVER	BC	KY203301	KY203156
11BC0633	2011-08-16	2011	LBB	LBB	MYCAN	MYO I	YU	HARRISON HOT SPRINGS	BC	KY203302	KY203157
11BC0768	2011-09-21	2011	LBB	LEB	MYCAN	MYO I	LE-1	PEACHLAND	BC	KY203303	KY203158
11ON1785	2011-07-28	2011	LBB	BBB	BB5 TYPE			LIVELY	ON	KY203304	KY203159
11ON2324	2011-08-26	2011	LBB	LBB	MYCAN	MYO II	LB-EAST	ESPANOLA	ON	KY203305	KY203160
11QC2462	2011-09-07	2011	LBB	NLB	MYCAN	MYO II	NL-EAST	SAINT-PHILIBERT	QC	KY203306	KY203161
12BC0581	2012-07-31	2012	YUB	YUB	MYCAN	MYO I	YU	TAPPEN	BC	KY203307	KY203162
12BC0610	2012-08-05	2012	LBB	BBB	SH TYPE			BARRIERE	BC	KY203308	KY203163
12BC0614	2012-08-09	2012	KEB	YUB	MYCAN	MYO I	YU	MAPLE RIDGE	BC	KY203309	KY203164
12BC0623	2012-08-11	2012	KEB	LBB	MYCAN	MYO I	YU	LANTZVILLE	BC	KY203310	KY203165
12BC0651	2012-08-16	2012	LEB	LEB	MYCAN	MYO I	LE-2	CRANBROOK	BC	KY203311	KY203166
12BC0707	2012-08-29	2012	LBB	YUB	MYCAN	MYO I	LE-2	APPLEDALE	BC	KY203312	KY203167
12BC0768	2012-09-12	2012	LBB	LLB	LL			CACHE CREEK	BC	KY203313	KY203168
12BC0803	2012-09-27	2012	YUB	YUB	MYCAN	MYO I	YU	NANAIMO	BC	KY203314	KY203169
12ON2326	2012-09-11	2012	LBB	LBB	MYCAN	MYO II	LB-EAST	LITTLE CURRENT	ON	KY203315	KY203170
12SK0731	2012-09-07	2012	BAT	SHB	SH TYPE			STOCKHOLM	SK	KY203316	KY203171
13BC0579	2013-07-15	2013	LBB	LBB	MYCAN	MYO I	YU	PORT ALBERNI	BC	KY203317	KY203173
13BC0933	2013-10-07	2013	CLB	CLB	MYCAN	MYO I	CL	VANCOUVER	BC	KY203318	KY203174
13BC0957	2013-10-16	2013	CLB	CLB	MYCAN	MYO I	CL	GRAND FORKS	BC	KY203319	KY203175
13ON1646	2013-08-28	2013	LBB	LBB	MYCAN	MYO II	LB-EAST	HAMILTON	ON	KY203320	KY203172
14BC0457	2014-08-07	2014	LBB	BBB	BB5 TYPE			ABBOTSFORD	BC	KY203321	KY203176
14BC0499	2014-08-19	2014	YUB	YUB	MYCAN	MYO I	YU	NANAIMO	BC	KY203322	KY203177
14BC0545	2014-08-27	2014	LBB	BBB	BB5 TYPE			ABBOTSFORD	BC	KY203323	KY203178
14BC0694	2014-10-10	2014	LBB	CLB	SH TYPE			BURNABY	BC	KY203324	KY203179
14SK0708	2014-10-16	2014	LBB	BBB	BB5 TYPE			SASKATOON	SK	KY203325	KY203180
15AB0782	2015-11-27	2015	WSB	WSB	MYCAN	MYO II	MY-WEST1	DRUMHELLER	AB	KY203326	KY203181
15BC0324	2015-07-06	2015	LEB	LEB	MYCAN	MYO II	MY-CENTRAL	CHETWYND	BC	KY203327	KY203182
15BC0474	2015-08-13	2015	LBB	LLB	SH TYPE			ERRINGTON	BC	KY203328	KY203183
15BC0560	2015-08-28	2015	LBB	YUB	MYCAN	MYO I	YU	VICTORIA	BC	KY203329	KY203184
15BC0646	2015-09-18	2015	LBB	BBB	BB5 TYPE			VANCOUVER	BC	KY203330	KY203185
15SK0644	2015-09-17	2015	LBB	LBB	MYCAN	MYO II	MY-CENTRAL	GREIG LAKE	SK	KY203331	KY203186
		*based on partial N gene sequence
		N/A - no tissue available
		N/D - not done
List of bat species abbreviations
Latin name		Common name		Abbreviation
Antrozous pallidus		Pallid bat		PLB
Corynorhinus townsendii		Townsend’s big-eared bat		WEB
Eptesicus fuscus		Big brown bat		BBB
Euderma maculatum		Spotted bat		SPB
Lasionycteris noctivagans		Silver-haired bat		SHB
Lasiurus blossevillii		Western red bat		WRB
Lasiurus borealis		Eastern red bat		REB
Lasiurus cinereus		Hoary bat		HRB
Myotis californicus		California bat		CLB
Myotis ciliolabrum		Western small-footed bat		WSB
Myotis evotis		Western long-eared bat		LEB
Myotis keenii		Keen’s bat		KEB
Myotis leibii		Eastern small-footed bat		ESB
Myotis lucifugus		Little brown bat		LBB
Myotis septentrionalis		Northern long-eared bat		NLB
Myotis thysanodes		Fringed bat		FRB
Myotis volans		Long-legged bat		LLB
Myotis yumanensis		Yuma bat		YUB
Parastrellus hesperus		Canyon bat		CYB
Perimyotis subflavus		Tri-coloured bat		TCB
