# Supplementary material for: The phylogeography of Myotis bat-associated rabies viruses across Canada
Source: PLoS Negl Trop Dis. 2017 May 19;11(5):e0005541. doi: 10.1371/journal.pntd.0005541 (PMC5453604; doi:10.1371/journal.pntd.0005541)
Supplement: S2 Table — (XLS) [file pntd.0005541.s003.xls]

## Sheet: S2 Table
S2 Table. Specimens providing reference COI sequences used for interpretation of barcoding data
Species	Common name	Abbreviation	Designation	NCBI accession no.
Antrozous pallidus	Pallid bat	PLB	MVZ155864PLB*	GU723170
			10BC0724PLB (this study)	KY203332
			10BC0837PLB (this study)	KY203333
Corynorhinus townsendii	Townsend’s big-eared bat	WEB	DR27WEB	GU723174
			04BC1117WEB	HM486675
Eptesicus fuscus	Big brown bat	BBB	MVZ198298BBB*	GU723178
			CA9242BBB	GU723066
			04AB0025BBB	GU207585
			04ON0101BBB	GU207566
			04BC0291BBB	GU207521
Euderma maculatum	Spotted bat	SPB	ROMASK692SPB*	JF447253
Lasionycteris noctivagans	Silver-haired bat	SHB	MVZ192695SHB*	GU723196
			06ON4076SHB	HM486641
Lasiurus blossevillii	Western red bat	WRB	CIB11649WRB*	GU723184
Lasiurus borealis	Eastern red bat	REB	CM102846REB*	GU723185
			06SK0911REB	HM486660
Lasiurus cinereus	Hoary bat	HRB	CM82018HRB*	GU723188
			06ON4841HRB	HM486657
Myotis californicus	California bat	CLB	ID7261CLB	GU723118
			WA1502CLB	GU723121
			CA4262CLB	GU723114
			CA2306CLB	GU723116
			ID7198CLB	GU723117
			DJ10CLB	GU723207
			03BC1435CLB	HM486607
			04BC0297CLB	HM486598
			04BC1218CLB	HM486606
			04BC1338CLB	HM486608
Myotis ciliolabrum	Western small-footed bat	WSB	ASNHC12082WSB*	GU723210
			F54054WSB	JF498687
Myotis evotis	Western long-eared bat	LEB	MVZ201321LEB*	GU723213
			CA7629LEB	GU723123
			WA1890LEB	GU723126
			WA2020LEB	GU723122
			ID7233LEB	GU723124
			NE51LEB	GU723214
			PM02LEB	GU723215
			04BC0686LEB	HM486575
			04BC0719LEB	HM486576
			04BC0783LEB	HM486577
			04BC1130LEB	HM486581
Myotis keenii	Keen’s bat	KEB	UAM23338KEB*	GU723218
Myotis leibii	Eastern small-footed bat	ESB	CS02ESB	GU723219
			EB117ESB	GU723221
			AR39ESB	GU723220
Myotis lucifugus	Little brown bat	LBB	CM102862LBB*	GU723222
			04BC0908LBB	HM486569
			04BC1121LBB	HM486559
			04BC0734LBB	HM486551
			04ON4999LBB	HM486536
			04QC5720LBB	HM486538
Myotis septentrionalis	Northern long-eared bat	NLB	CM82047NLB*	GU723226
			07QC5156NLB	HM486609
			03PE5272NLB	HM486611
Myotis thysanodes	Fringed bat	FRB	ASNHC12975FRB*	GU723232
			CA62FRB	GU723125
			DR09FRB	GU723233
			CO08FRB	GU723234
Myotis volans	Long-legged bat	LLB	MVZ198299LLB*	GU723239
			04BC1066LLB	HM486593
			JW02LLB	GU723241
Myotis yumanensis	Yuma bat	YUB	MVZ155859YUB*	GU723243
			04BC0515YUB	HM486623
Parastrellus hesperus	Canyon bat	CYB	MVZ198302CYB*	GU723249
Perimyotis subflavus	Tri-coloured bat	TCB	CM106677TCB*	GU723253
			07ON0737TCB	HM486634
Homo sapiens	Human		HUMAN	NC_001807
* Vouchered specimens as described by Streicker et al., (2010)
