# Supplementary material for: The phylogeography of Myotis bat-associated rabies viruses across Canada
Source: PLoS Negl Trop Dis. 2017 May 19;11(5):e0005541. doi: 10.1371/journal.pntd.0005541 (PMC5453604; doi:10.1371/journal.pntd.0005541)
Supplement: S3 Table — (XLS) [file pntd.0005541.s004.xls]

## Sheet: S3 Table
S3 Table. Additional bat-associated RABV isolates included in the phylogenetic analyses
Sample designation	Host species	Source location	Country	Year	NCBI Accession #	DATASET	DATASET	DATASET	DATASET
						CAN non-Myotis	RAMP1	RAMP2	BBB
91CA1265plb	A. pallidus	California	USA	1991	AF394868		RAMP1	RAMP2
01BR-EF2	E. furinalis		BRAZIL	2001	AB201812		RAMP1	RAMP2
05bref8394	E. furinalis		BRAZIL	2005	DQ631838			RAMP2
06BRIP991ef	E. furinalis		BRAZIL	2006	GU552811		RAMP1	RAMP2
BR-EF4	E. furinalis		BRAZIL		AB201814		RAMP1	RAMP2
72BC3675BBB	E. fuscus	British Columbia	CANADA	1972	AF351832	CAN-nonMYO			BBB
88BC1319BBB	E. fuscus	British Columbia	CANADA	1988	AF351830	CAN-nonMYO	RAMP1	RAMP2	BBB
89SK1461BBB	E. fuscus	Saskatchewan	CANADA	1989	AF351831	CAN-nonMYO	RAMP1	RAMP2	BBB
91AB1056BBB	E. fuscus	Alberta	CANADA	1991	AF351855				BBB
92SK1816BBB	E. fuscus	Saskatchewan	CANADA	1992	AF351833	CAN-nonMYO			BBB
93ON0058BBB	E. fuscus	Ontario	CANADA	1993	AF351829	CAN-nonMYO			BBB
93ON2994BBB	E. fuscus	Ontario	CANADA	1993	AF351828	CAN-nonMYO	RAMP1	RAMP2	BBB
97NB7596BBB	E. fuscus	New Brunswick	CANADA	1997	AF351853	CAN-nonMYO	RAMP1	RAMP2	BBB
00WA267BBB	E. fuscus	Washington	USA	2000	GU644682		RAMP1	RAMP2	BBB
01AZ5442BBB	E. fuscus	Arizona	USA	2001	AY170412				BBB
01AZ5450BBB	E. fuscus	Arizona	USA	2001	AY170413		RAMP1	RAMP2	BBB
02CA237BBB	E. fuscus	California	USA	2002	GU644644		RAMP1	RAMP2	BBB
03MI1672BBB	E. fuscus	Michigan	USA	2003	GU644661				BBB
04CA6860BBB	E. fuscus	California	USA	2004	GU644650				BBB
04WA1625BBB	E. fuscus	Washington	USA	2004	GU644690		RAMP1	RAMP2	BBB
05CA0100BBB	E. fuscus	California	USA	2005	GU644651		RAMP1	RAMP2	BBB
05IA543BBB	E. fuscus	Iowa	USA	2005	GU644656				BBB
05NJ949BBB	E. fuscus	New Jersey	USA	2005	GU644675				BBB
05WA2017BBB	E. fuscus	Washington	USA	2005	GU644695				BBB
84PA132BBB	E. fuscus	Pennsylvania	USA	1984	AY039229				BBB
84PA136BBB	E. fuscus	Pennsylvania	USA	1984	AY039226				BBB
85CO2049BBB	E. fuscus	Colorado	USA	1985	AY039228				BBB
87CA804BBB	E. fuscus	California	USA	1987	AF394887		RAMP1	RAMP2	BBB
87WA906BBB	E. fuscus	Washington	USA	1987	AY039227				BBB
95SM3844BBB	E. fuscus	Arizona	USA	1995	JQ685974				BBB
99AZ4862BBB	E. fuscus	Arizona	USA	1999	AY170397		RAMP1	RAMP2	BBB
99AZ4886BBB	E. fuscus	Arizona	USA	1999	AY170400				BBB
99AZ4891BBB	E. fuscus	Arizona	USA	1999	AY170417				BBB
99WA369BBB	E. fuscus	Washington	USA	1999	GU644679				BBB
CO2054BBB	E. fuscus	Colorado	USA		AF394888		RAMP1	RAMP2	BBB
07CHILEHM860	H. macrotus		CHILE	2007	HQ341793		RAMP1	RAMP2
05BRIP1992hv	H. velatus		BRAZIL	2005	GU552790		RAMP1	RAMP2
ChHI1202hs	Histiotus sp.		CHILE		AF533776			RAMP2
91ON6832REB	L. borealis	Ontario	CANADA	1991	AF351856	CAN-nonMYO	RAMP1	RAMP2
86TX2085reb	L. borealis	Texas	USA	1986	AF394886		RAMP1	RAMP2
92AB2108HRB	L. cinereus	Alberta	CANADA	1992	AF351840	CAN-nonMYO	RAMP1	RAMP2
04TN183HRB	L. cinereus	Tennessee	USA	2004	GU644717		RAMP1	RAMP2
07BRIP1068	L. ega		BRAZIL	2007	GU552823		RAMP1	RAMP2
BR-BAT34Lega	L. ega		BRAZIL		AB608731		RAMP1	RAMP2
88FL872li	L. intermedius	Florida	USA	1988	AF394878		RAMP1	RAMP2
03GA7034LS	L. seminolus	Georgia	USA	2003	GU644732		RAMP1	RAMP2
88SK1053SHB	Las. Noctivagans	Saskatchewan	CANADA	1988	AF351840		RAMP1	RAMP2
92MB1830SHB	Las. Noctivagans	Manitoba	CANADA	1992	AF351842	CAN-nonMYO	RAMP1	RAMP2
Chilelbbt3589	Lasiurus sp.		CHILE		AF533828			RAMP2
07ARGHM580	Mol. Molossus		ARGENTINA	2007	JF738251			RAMP2
02BR-MM2	Mol. Molossus		BRAZIL	2002	AB201816		RAMP1	RAMP2
06BRIP1779	Mol. Molossus		BRAZIL	2006	GU552789		RAMP1	RAMP2
98brmyaSP4115	M. albescens		BRAZIL	1998	JF916650			RAMP2
01FL1078AUSB	M. austroriparius	Florida	USA	2001	JQ685921		RAMP1	RAMP2
01FL331AUSB	M. austroriparius	Florida	USA	2001	GU644742		RAMP1	RAMP2
88FL876AUSB	M. austroriparius	Florida	USA	1988	AY039225		RAMP1	RAMP2
01CA3974clb	M. californicus	California	USA	2001	GU644949		RAMP1	RAMP2
04CA4262CLB	M. californicus	California	USA	2004	GU644951		RAMP1	RAMP2
04CA6846CLB	M. californicus	California	USA	2004	GU644952		RAMP1	RAMP2
04WA1502CLB	M. californicus	Washington	USA	2004	GU644745		RAMP1	RAMP2
05CA0044clb	M. californicus	California	USA	2005	GU644953		RAMP1	RAMP2
05ID7198CLB	M. californicus	Idaho	USA	2005	GU644743		RAMP1	RAMP2
05ID7261CLB	M. californicus	Idaho	USA	2005	GU644744		RAMP1	RAMP2
86CA1563CLB	M. californicus	California	USA	1986	AF394873		RAMP1	RAMP2
87CA1566CLB	M. californicus	California	USA	1987	AF394871		RAMP1	RAMP2
95WA2847CLB	M. californicus	Washington	USA	1995	AF394872		RAMP1	RAMP2
96AZ3847clb	M. californicus	Arizona	USA	1996	AY170260			RAMP2
96AZ3858clb	M. californicus	Arizona	USA	1996	AY170249			RAMP2
Mch1110	M. chiloensis		CHILE		HQ385396			RAMP2
Mch2544	M. chiloensis		CHILE		HQ385395			RAMP2
Mch2672	M. chiloensis		CHILE		HQ385393			RAMP2
Mch2821	M. chiloensis		CHILE		HQ385391			RAMP2
Mch3171	M. chiloensis		CHILE		HQ385423			RAMP2
Mch421	M. chiloensis		CHILE		HQ385392			RAMP2
Mch462	M. chiloensis		CHILE		HQ385394			RAMP2
03CA7629LEB	M. evotis	California	USA	2003	GU644955		RAMP1	RAMP2
05ID7233LEB	M. evotis	Idaho	USA	2005	GU644746		RAMP1	RAMP2
05WA1890LEB	M. evotis	Washington	USA	2005	GU644956		RAMP1	RAMP2
90CA1261LEB	M. evotis	California	USA	1990	AF394874		RAMP1	RAMP2
93CA2375leb	M. evotis	California	USA	1993	DQ445340			RAMP2
05WA2020KEB	M. keenii	Washington	USA	2005	GU644747		RAMP1	RAMP2
03ARGMyl15M	M. levis		ARGENTINA	2003	JF738302			RAMP2
05MI1367LBB	M. lucifugus	Michigan	USA	2005	GU644749		RAMP1	RAMP2
93CA2373lbb	M. lucifugus	California	USA	1993	DQ445341			RAMP2
96AZ3848lbb	M. lucifugus	Arizona	USA	1996	AY170301			RAMP2
97ARGMyn140	M. nigricans		ARGENTINA	1997	JF738303			RAMP2
ARGSfemnbt116	M. nigricans		ARGENTINA		AY233450			RAMP2
00brmn839	M. nigricans		BRAZIL	2000	GU646794			RAMP2
01brmn610	M. nigricans		BRAZIL	2001	GU646788			RAMP2
02brmn234	M. nigricans		BRAZIL	2002	GU646786			RAMP2
03brmn131	M. nigricans		BRAZIL	2003	GU646775			RAMP2
03brmn150	M. nigricans		BRAZIL	2003	GU646785			RAMP2
03brmn38	M. nigricans		BRAZIL	2003	GU646778			RAMP2
03brmn45	M. nigricans		BRAZIL	2003	GU646776			RAMP2
05BRIP2220mn	M. nigricans		BRAZIL	2005	GU552819		RAMP1	RAMP2
05BRIP4157mn	M. nigricans		BRAZIL	2005	GU552820		RAMP1	RAMP2
05BRIP4896mn	M. nigricans		BRAZIL	2005	GU552821		RAMP1	RAMP2
05BRIP5766mn	M. nigricans		BRAZIL	2005	GU552817		RAMP1	RAMP2
05BRIP9916mn	M. nigricans		BRAZIL	2005	GU552818		RAMP1	RAMP2
05brmn100	M. nigricans		BRAZIL	2005	HM173087			RAMP2
05brmn391	M. nigricans		BRAZIL	2005	HM854032			RAMP2
06BRIP1709mn	M. nigricans		BRAZIL	2005	GU552812		RAMP1	RAMP2
07BRIP3784mn	M. nigricans		BRAZIL	2007	GU552816		RAMP1	RAMP2
07BRIP523mn	M. nigricans		BRAZIL	2007	GU552813		RAMP1	RAMP2
94brmn4124	M. nigricans		BRAZIL	1994	JN100017			RAMP2
05brmr6464	M. riparius		BRAZIL	2005	HM014317			RAMP2
04AZ2407CVB	M. velifer	Arizona	USA	2004	GU644960		RAMP1	RAMP2
96TX4258cvb	M. velifer	Texas	USA	1996	AY208165			RAMP2
02CA3481yub	M. yumanensis	California	USA	2002	GU644963		RAMP1	RAMP2
02CA414YUB	M. yumanensis	California	USA	2002	GU644964		RAMP1	RAMP2
03CA114YUB	M. yumanensis	California	USA	2003	GU644965		RAMP1	RAMP2
04AZ2857YUB	M. yumanensis	Arizona	USA	2004	GU644751		RAMP1	RAMP2
04CA49YUB	M. yumanensis	California	USA	2004	GU644966		RAMP1	RAMP2
04CA828YUB	M. yumanensis	California	USA	2004	GU644752		RAMP1	RAMP2
04CA957YUB	M. yumanensis	California	USA	2004	GU644753		RAMP1	RAMP2
04CA9999YUB	M. yumanensis	California	USA	2004	GU644967		RAMP1	RAMP2
05AZ4490YUB	M. yumanensis	Arizona	USA	2005	GU644961		RAMP1	RAMP2
97AZ3852yub	M. yumanensis	Arizona	USA	1997	AY170302			RAMP2
05ARGMy594	Myotis sp.		ARGENTINA	2005	JF738301			RAMP2
ARGBamsbt121	Myotis sp.		ARGENTINA		AY233449			RAMP2
05BRIP9634MYO	Myotis sp.		BRAZIL	2005	GU552814		RAMP1	RAMP2
09CHILEMY258	Myotis sp.		CHILE	2009	HQ341796		RAMP1	RAMP2
CHILEMy149	Myotis sp.		CHILE		AF533813			RAMP2
cimy3941	Myotis sp.		CHILE		AF533833			RAMP2
08URIP6773MYO	Myotis sp.		URUGUAY	2008	EU981922		RAMP1	RAMP2
83AZ419MYO	Myotis sp.	Arizona	USA	1983	AY170298			RAMP2
95AZ3351MYO	Myotis sp.	Arizona	USA	1995	AY170265			RAMP2
96AZ3350MYO	Myotis sp.	Arizona	USA	1996	AY170300			RAMP2
97AZ3862MYO	Myotis sp.	Arizona	USA	1997	AY170253			RAMP2
99AZ4881MYO	Myotis sp.	Arizona	USA	1999	AY170264			RAMP2
99AZ4882MYO	Myotis sp.	Arizona	USA	1999	AY170258			RAMP2
99AZ4887MYO	Myotis sp.	Arizona	USA	1999	AY170255			RAMP2
comsp2057	Myotis sp.	Colorado	USA		AY960105			RAMP2
comsp397	Myotis sp.	Colorado	USA		AY959987			RAMP2
comsp5139	Myotis sp.	Colorado	USA		AY960083			RAMP2
comsp5141	Myotis sp.	Colorado	USA		AY960084			RAMP2
comsp5149	Myotis sp.	Colorado	USA		AY959986			RAMP2
comsp5195	Myotis sp.	Colorado	USA		AY960107			RAMP2
comsp5216	Myotis sp.	Colorado	USA		AY960092			RAMP2
comsp5264	Myotis sp.	Colorado	USA		AY960106			RAMP2
05BRIP8089	N. latacaudatus		BRAZIL	2005	GU552798		RAMP1	RAMP2
98BR-NL1	N. latacaudatus		BRAZIL	1998	AB201806		RAMP1	RAMP2
01Car1416cyb	P. hesperus	California	USA	2001	DQ445328		RAMP1	RAMP2
04CA2022cyb	P. hesperus	California	USA	2004	DQ445335			RAMP2
93AZ3044cyb	P. hesperus	Arizona	USA	1993	AF394870		RAMP1	RAMP2
04IN1657TCB	P. subflavus	Indiana	USA	2004	GU644757		RAMP1	RAMP2
91AR1435tcb	P. subflavus	Arkansas	USA	1991	AF394881		RAMP1	RAMP2
06BRIP2136	T. brasiliensis		BRAZIL	2006	GU552784		RAMP1	RAMP2
CHILEftb	T. brasiliensis		CHILE		AF070450		RAMP1	RAMP2
citb3501	T. brasiliensis		CHILE		AF396653			RAMP2
04TX5603FTB	T. brasiliensis	Texas	USA	2004	GU644788		RAMP1	RAMP2
88FL874ftb	T. brasiliensis	Florida	USA	1988	AF394876		RAMP1	RAMP2
BR-TL2	T. laticaudata		BRAZIL		AB297649		RAMP1	RAMP2
99ON5025RA	Procyon lotor	Ontario	CANADA	1999	AF351826		RAMP1	RAMP2
